# Supplementary material for: Differential Virulence of Vaginal Candida albicans Isolates Correlates with Host Inflammatory Responses in VVC/RVVC
Source: J Fungi (Basel). 2026 Jul 10;12(7):509. doi: 10.3390/jof12070509 (PMC13413291; doi:10.3390/jof12070509)
Supplement: Supplementary file 1 [file jof-12-00509-s001.zip]

Archive with 1 entries (1 files):
- jof-4411914-supplementary.pdf
